# Supplementary material for: Perinatal High-Fat Diet Influences Ozone-Induced Responses on Pulmonary Oxidant Status and the Molecular Control of Mitophagy in Female Rat Offspring
Source: Int J Mol Sci. 2021 Jul 14;22(14):7551. doi: 10.3390/ijms22147551 (PMC8304403; doi:10.3390/ijms22147551)
Supplement: Supplementary file 1 [file ijms-22-07551-s001.zip]

Archive with 2 entries (2 files):
- Rouschop_IJMS_2021_Supplemental materials.pdf
- Rouschop_IJMS_2021_Table S1.xlsx
