# Supplementary material for: Perinatal High-Fat Diet Influences Ozone-Induced Responses on Pulmonary Oxidant Status and the Molecular Control of Mitophagy in Female Rat Offspring
Source: Int J Mol Sci. 2021 Jul 14;22(14):7551. doi: 10.3390/ijms22147551 (PMC8304403; doi:10.3390/ijms22147551)
Supplement: Supplementary file 1 [file ijms-22-07551-s001.zip › Rouschop_IJMS_2021_Table S1.xlsx]

## Sheet: Sheet1
			Female CD			Female HFD			Male CD			Male HFD
X	Y	r	p	q	r	p	q	r	p	q	r	p	q
TEAC	BALF Neutrophil Count	-0.122691	0.606334	0.933739	-0.0215197	0.930319	0.997712	-0.159365	0.502142	0.997204	-0.386076	0.0926993	0.694062
TEAC	Body Weight	-0.097254	0.683349	0.933739	-0.244791	0.312469	0.974609	0.117179	0.622719	0.997204	-0.257171	0.273696	0.812513
TEAC	Body Fat Percentage	-0.327188	0.159095	0.691785	-0.0491686	0.841566	0.997712	0.272773	0.244602	0.997204	-0.00912598	0.96954	0.997621
TEAC	BALF Albumin	0.0532609	0.823527	0.964716	-0.137787	0.573762	0.988652	-0.0549033	0.818171	0.997204	-0.129658	0.585877	0.935253
TEAC	BALF NAG activity	0.013565	0.954736	0.970239	-0.0365223	0.881997	0.997712	-0.0119526	0.960112	0.997204	-0.194588	0.411024	0.89617
TEAC	BALF Total Protein	0.01226	0.959087	0.970239	-0.135503	0.580191	0.988652	-0.0111412	0.962818	0.997204	-0.151955	0.522473	0.932158
MDA	BALF Neutrophil Count	-0.114844	0.629716	0.933739	0.105923	0.666047	0.997712	0.164399	0.488555	0.997204	-0.114072	0.632034	0.941712
MDA	Body Weight	0.0136385	0.954491	0.970239	0.296598	0.217557	0.923289	-0.256263	0.275454	0.997204	0.33808	0.144862	0.763818
MDA	Body Fat Percentage	0.095938	0.687425	0.933739	0.269001	0.265439	0.974609	-0.185019	0.434844	0.997204	0.0474673	0.84248	0.986946
MDA	BALF Albumin	-0.204409	0.387334	0.933739	-0.00992263	0.967841	0.997712	-0.0298651	0.900533	0.997204	-0.361809	0.116992	0.694062
MDA	BALF NAG activity	-0.0912404	0.702042	0.933739	0.0389976	0.874058	0.997712	0.243306	0.30129	0.997204	-0.105196	0.658933	0.95192
MDA	BALF Total Protein	-0.145638	0.540102	0.933739	0.0306519	0.900867	0.997712	0.0411639	0.863194	0.997204	-0.316487	0.173991	0.792827
GSH	BALF Neutrophil Count	-0.0739569	0.756657	0.947183	-0.310983	0.194997	0.869988	-0.0270821	0.909764	0.997204	-0.0363903	0.87894	0.994808
GSH	Body Weight	0.225653	0.338775	0.902073	0.00861796	0.972068	0.997712	-0.259795	0.268658	0.997204	-0.185998	0.432374	0.89617
GSH	Body Fat Percentage	0.167933	0.479123	0.933739	0.0967504	0.693565	0.997712	-0.129904	0.585161	0.997204	0.147748	0.534184	0.932158
GSH	BALF Albumin	-0.295435	0.206011	0.733838	-0.524846	0.0210407	0.406787	0.0707458	0.766937	0.997204	-0.0500962	0.833869	0.986946
GSH	BALF NAG activity	-0.265292	0.258295	0.832283	-0.283904	0.238825	0.932688	-0.121216	0.610702	0.997204	-0.2406	0.306864	0.812513
GSH	BALF Total Protein	-0.334337	0.149648	0.681915	-0.475446	0.0396517	0.451108	0.175808	0.45844	0.997204	-0.0503421	0.833064	0.986946
GSSG	BALF Neutrophil Count	-0.17488	0.460855	0.933739	0.256553	0.289033	0.974609	-0.0742538	0.755709	0.997204	-0.200635	0.396346	0.89617
GSSG	Body Weight	-0.193934	0.412629	0.933739	-0.15623	0.523017	0.988652	0.126378	0.59547	0.997204	0.327008	0.159338	0.792827
GSSG	Body Fat Percentage	-0.00587704	0.980381	0.986048	-0.201239	0.408729	0.974609	0.0223938	0.925339	0.997204	-0.0220785	0.926387	0.995009
GSSG	BALF Albumin	0.13754	0.563095	0.933739	0.479894	0.0375845	0.451108	-0.0749576	0.753462	0.997204	0.122364	0.607301	0.941712
GSSG	BALF NAG activity	0.137858	0.562185	0.933739	0.377732	0.110836	0.665019	-0.0537069	0.822072	0.997204	0.0454664	0.849045	0.986946
GSSG	BALF Total Protein	0.180921	0.445261	0.933739	0.454681	0.0504829	0.451108	-0.152221	0.521737	0.997204	0.181832	0.442935	0.89617
GSSG/GSH	BALF Neutrophil Count	-0.119401	0.616093	0.933739	0.259977	0.28242	0.974609	-0.0641884	0.788043	0.997204	-0.183761	0.438029	0.89617
GSSG/GSH	Body Weight	-0.224115	0.342166	0.902073	-0.176776	0.469084	0.985232	0.173436	0.464621	0.997204	0.302748	0.194474	0.793166
GSSG/GSH	Body Fat Percentage	-0.0681789	0.775181	0.949869	-0.218436	0.368963	0.974609	0.049083	0.837185	0.997204	-0.0452572	0.849732	0.986946
GSSG/GSH	BALF Albumin	0.195431	0.408961	0.933739	0.478874	0.0380509	0.451108	-0.0518518	0.828129	0.997204	0.0952612	0.689525	0.967559
GSSG/GSH	BALF NAG activity	0.199031	0.40021	0.933739	0.369564	0.119409	0.692572	-0.0211633	0.929431	0.997204	0.0699307	0.769552	0.986946
GSSG/GSH	BALF Total Protein	0.240336	0.307411	0.876879	0.456441	0.0494861	0.451108	-0.142592	0.5487	0.997204	0.136327	0.566576	0.935253
Mfn1	BALF Neutrophil Count	-0.186208	0.445302	0.933739	-0.0991172	0.695579	0.997712	-0.143496	0.546142	0.997204	0.046266	0.850816	0.986946
Mfn1	Body Weight	0.0590464	0.810243	0.964716	-0.269725	0.279069	0.974609	-0.575178	0.00797272	0.462418	0.290011	0.228433	0.812513
Mfn1	Body Fat Percentage	0.415352	0.0769824	0.62378	-0.46609	0.0512263	0.451108	-0.113012	0.635224	0.997204	0.569651	0.0108948	0.210633
Mfn1	BALF Albumin	-0.0135154	0.956206	0.970239	0.242562	0.332141	0.974609	-0.0990572	0.677778	0.997204	0.199085	0.413868	0.89617
Mfn1	BALF NAG activity	0.144177	0.555943	0.933739	0.0825075	0.744822	0.997712	0.0286409	0.904592	0.997204	-0.134624	0.582672	0.935253
Mfn1	BALF Total Protein	-0.0239445	0.922489	0.970239	0.213458	0.39506	0.974609	0.00332614	0.988896	0.998896	0.233542	0.335913	0.847085
Mfn2	BALF Neutrophil Count	-0.209196	0.39005	0.933739	-0.0594239	0.814814	0.997712	0.120784	0.611981	0.997204	-0.0042747	0.986143	0.997621
Mfn2	Body Weight	0.130627	0.594014	0.933739	-0.176892	0.482567	0.985232	-0.404286	0.0770647	0.91994	0.0912942	0.710113	0.978655
Mfn2	Body Fat Percentage	0.435848	0.0621299	0.62378	-0.567113	0.0141122	0.403351	0.17625	0.457294	0.997204	0.264053	0.274668	0.812513
Mfn2	BALF Albumin	-0.162671	0.505806	0.933739	0.153274	0.543714	0.988652	0.0138505	0.953784	0.997204	0.140495	0.566181	0.935253
Mfn2	BALF NAG activity	-0.0372437	0.879682	0.970239	0.0255369	0.919883	0.997712	-0.000801686	0.997324	0.998896	-0.243141	0.315845	0.812513
Mfn2	BALF Total Protein	-0.134174	0.583944	0.933739	0.125195	0.620616	0.997712	0.113807	0.632832	0.997204	0.196153	0.420919	0.89617
Opa1	BALF Neutrophil Count	-0.230839	0.341696	0.902073	0.000728331	0.997712	0.997712	0.194399	0.411488	0.997204	0.174183	0.475733	0.906415
Opa1	Body Weight	-0.141044	0.564648	0.933739	-0.0794214	0.754082	0.997712	-0.316574	0.173866	0.997204	0.123551	0.614315	0.941712
Opa1	Body Fat Percentage	-0.11702	0.633294	0.933739	-0.0579289	0.819399	0.997712	-0.168686	0.477126	0.997204	0.216778	0.372698	0.876345
Opa1	BALF Albumin	-0.255611	0.29087	0.843524	0.351408	0.152732	0.781627	0.246033	0.295732	0.997204	0.118544	0.628846	0.941712
Opa1	BALF NAG activity	-0.125257	0.609397	0.933739	0.330136	0.180905	0.829056	0.287867	0.218418	0.997204	-0.015413	0.950064	0.997621
Opa1	BALF Total Protein	-0.260616	0.281195	0.843524	0.339979	0.167467	0.824529	0.35176	0.128281	0.997204	0.087056	0.723054	0.978655
Drp1	BALF Neutrophil Count	0.231252	0.340809	0.902073	0.0799124	0.752607	0.997712	0.133069	0.575969	0.997204	0.354486	0.162688	0.792827
Drp1	Body Weight	0.607912	0.00575874	0.279194	-0.437707	0.0692725	0.502225	-0.539806	0.0140229	0.487996	0.265378	0.303269	0.812513
Drp1	Body Fat Percentage	0.0987743	0.68746	0.933739	-0.394103	0.105601	0.656234	-0.141443	0.551961	0.997204	0.391995	0.119666	0.694062
Drp1	BALF Albumin	-0.0311706	0.899197	0.970239	0.269087	0.280251	0.974609	0.183744	0.43807	0.997204	0.643461	0.00532157	0.195916
Drp1	BALF NAG activity	0.0888649	0.717522	0.933739	0.145852	0.563618	0.988652	0.115841	0.626725	0.997204	0.0924019	0.724299	0.978655
Drp1	BALF Total Protein	-0.0233748	0.924328	0.970239	0.210222	0.402434	0.974609	0.229698	0.329954	0.997204	0.608446	0.00954935	0.207698
Fis1	BALF Neutrophil Count	-0.077418	0.752746	0.947183	-0.0820503	0.746192	0.997712	-0.0683311	0.774691	0.997204	0.173575	0.477298	0.906415
Fis1	Body Weight	0.172421	0.480276	0.933739	-0.549879	0.0180711	0.403351	-0.292875	0.210155	0.997204	-0.0119981	0.961119	0.997621
Fis1	Body Fat Percentage	0.645384	0.00284327	0.279194	-0.516787	0.0280921	0.451108	-0.105765	0.657196	0.997204	0.407985	0.0829153	0.655784
Fis1	BALF Albumin	-0.140116	0.56724	0.933739	0.0184739	0.942	0.997712	0.00875096	0.970791	0.998896	0.386774	0.101871	0.694062
Fis1	BALF NAG activity	0.0220471	0.928615	0.970239	-0.115285	0.648732	0.997712	-0.0299876	0.900127	0.997204	-0.0381789	0.876683	0.994808
Fis1	BALF Total Protein	-0.0976233	0.69093	0.933739	-0.0274111	0.914023	0.997712	0.0818402	0.731591	0.997204	0.375858	0.112764	0.694062
Ndufb3	BALF Neutrophil Count	-0.108797	0.667394	0.933739	-0.140379	0.578495	0.988652	-0.011594	0.961308	0.997204	0.130207	0.595211	0.941515
Ndufb3	Body Weight	0.134652	0.594239	0.933739	-0.160464	0.524738	0.988652	0.156621	0.509628	0.997204	0.0318416	0.897038	0.994808
Ndufb3	Body Fat Percentage	-0.139331	0.581363	0.933739	0.114603	0.650684	0.997712	0.0600329	0.801494	0.997204	0.0637171	0.795524	0.986946
Ndufb3	BALF Albumin	-0.374355	0.125889	0.643811	-0.100928	0.690277	0.997712	0.147275	0.53551	0.997204	0.0574013	0.815442	0.986946
Ndufb3	BALF NAG activity	-0.309442	0.211465	0.733838	0.1434	0.570263	0.988652	0.0463496	0.846146	0.997204	0.068713	0.779854	0.986946
Ndufb3	BALF Total Protein	-0.3744	0.12584	0.643811	-0.0556522	0.826393	0.997712	0.161612	0.496055	0.997204	-0.00328573	0.989349	0.997621
Sdhb	BALF Neutrophil Count	0.301525	0.209646	0.733838	-0.22593	0.367344	0.974609	-0.0130185	0.956558	0.997204	0.0607164	0.804973	0.986946
Sdhb	Body Weight	0.540538	0.0168741	0.371491	-0.245943	0.325235	0.974609	-0.258558	0.271026	0.997204	-0.138435	0.571943	0.935253
Sdhb	Body Fat Percentage	0.62613	0.00413139	0.279194	-0.157736	0.531901	0.988652	0.13176	0.579764	0.997204	0.363119	0.126499	0.695954
Sdhb	BALF Albumin	0.420146	0.0732942	0.62378	0.00113118	0.996446	0.997712	-0.0616405	0.796284	0.997204	0.422071	0.0718514	0.624492
Sdhb	BALF NAG activity	0.497466	0.0302197	0.525823	-0.0496157	0.844995	0.997712	0.0160444	0.946473	0.997204	0.219122	0.367424	0.875777
Sdhb	BALF Total Protein	0.412791	0.0790082	0.62378	-0.0132712	0.958318	0.997712	0.0235462	0.921508	0.997204	0.378153	0.110407	0.694062
Cyc1	BALF Neutrophil Count	0.264109	0.274563	0.843524	0.0288331	0.909579	0.997712	0.0197265	0.934212	0.997204	0.0262554	0.915033	0.995009
Cyc1	Body Weight	0.341189	0.152843	0.681915	-0.298344	0.229162	0.932688	-0.23324	0.322341	0.997204	0.00133711	0.995665	0.997621
Cyc1	Body Fat Percentage	0.394807	0.0943568	0.631465	-0.364357	0.137143	0.739066	0.0901592	0.70542	0.997204	0.462853	0.0459809	0.531126
Cyc1	BALF Albumin	0.0916181	0.709127	0.933739	0.154606	0.540176	0.988652	0.00348922	0.988352	0.998896	0.5931	0.0074385	0.201564
Cyc1	BALF NAG activity	0.071248	0.771933	0.949869	0.174692	0.488117	0.985232	-0.0128398	0.957153	0.997204	0.15212	0.534141	0.932158
Cyc1	BALF Total Protein	0.120115	0.624273	0.933739	0.166644	0.508676	0.988652	0.0749968	0.753337	0.997204	0.587945	0.00810889	0.201564
Cox4i1	BALF Neutrophil Count	0.0793199	0.746859	0.947183	-0.200076	0.426026	0.985232	-0.300369	0.19818	0.997204	0.328972	0.169056	0.792827
Cox4i1	Body Weight	0.369684	0.11928	0.643811	-0.113882	0.652751	0.997712	-0.172574	0.46688	0.997204	-0.0309939	0.899766	0.994808
Cox4i1	Body Fat Percentage	0.531414	0.0192076	0.371491	-0.0680624	0.788434	0.997712	-0.443032	0.0504235	0.916467	0.0902076	0.713424	0.978655
Cox4i1	BALF Albumin	0.0883527	0.719087	0.933739	0.002516	0.992095	0.997712	-0.437873	0.0534915	0.916467	0.0709135	0.772977	0.986946
Cox4i1	BALF NAG activity	0.0443938	0.856792	0.96711	-0.0949432	0.707854	0.997712	-0.0969397	0.684322	0.997204	-0.000761513	0.997531	0.997621
Cox4i1	BALF Total Protein	0.0195211	0.936778	0.970239	0.018301	0.942541	0.997712	-0.272437	0.245206	0.997204	0.0244436	0.920878	0.995009
Bnip3	BALF Neutrophil Count	0.405215	0.0852314	0.62378	0.18668	0.458259	0.985232	0.315873	0.174874	0.997204	0.492629	0.0377993	0.50593
Bnip3	Body Weight	-0.0353689	0.8857	0.970239	-0.44799	0.062262	0.492436	0.0416328	0.86165	0.997204	0.0797206	0.753183	0.986946
Bnip3	Body Fat Percentage	0.387874	0.100818	0.643811	-0.395843	0.103933	0.656234	-0.0505335	0.832438	0.997204	0.450088	0.0608989	0.557706
Bnip3	BALF Albumin	0.531387	0.0192151	0.371491	0.337643	0.170592	0.824529	0.330109	0.155187	0.997204	0.659301	0.00291705	0.169189
Bnip3	BALF NAG activity	0.455272	0.0501465	0.62378	0.508972	0.0309914	0.451108	0.43351	0.0561955	0.916467	0.624168	0.00562978	0.195916
Bnip3	BALF Total Protein	0.563321	0.0120213	0.348618	0.443239	0.0654321	0.495008	0.389183	0.0898792	0.91994	0.556328	0.0164986	0.287075
Bnip3l	BALF Neutrophil Count	-0.225363	0.353585	0.918265	0.0166892	0.947595	0.997712	0.0453599	0.849395	0.997204	0.284807	0.23727	0.812513
Bnip3l	Body Weight	-0.0584468	0.812137	0.964716	-0.0816483	0.747397	0.997712	0.0807595	0.735012	0.997204	0.0492213	0.841398	0.986946
Bnip3l	Body Fat Percentage	-0.125907	0.607524	0.933739	0.0473238	0.852078	0.997712	-0.042304	0.859441	0.997204	0.256913	0.288333	0.812513
Bnip3l	BALF Albumin	-0.366521	0.122721	0.643811	0.176381	0.483853	0.985232	0.107203	0.652813	0.997204	0.1368	0.576537	0.935253
Bnip3l	BALF NAG activity	-0.333432	0.163007	0.691785	0.182323	0.469004	0.985232	0.140844	0.553663	0.997204	0.188414	0.43983	0.89617
Bnip3l	BALF Total Protein	-0.377603	0.110968	0.643811	0.21714	0.386761	0.974609	0.140812	0.553753	0.997204	0.0558278	0.820421	0.986946
Pink1	BALF Neutrophil Count	-0.0487321	0.842955	0.96711	0.0320818	0.899438	0.997712	0.129726	0.596585	0.997204	0.0298862	0.903332	0.994808
Pink1	Body Weight	0.134181	0.583923	0.933739	-0.170989	0.497526	0.985232	-0.295714	0.218997	0.997204	-0.0365819	0.881806	0.994808
Pink1	Body Fat Percentage	0.601722	0.00641825	0.279194	-0.361767	0.140168	0.739066	0.200231	0.411129	0.997204	0.249863	0.302227	0.812513
Pink1	BALF Albumin	0.0455328	0.853155	0.96711	0.130859	0.604761	0.992721	-0.0804814	0.74327	0.997204	0.454335	0.0506809	0.531126
Pink1	BALF NAG activity	0.0903894	0.71287	0.933739	0.00379191	0.988086	0.997712	0.0425254	0.862764	0.997204	-0.0265761	0.913998	0.995009
Pink1	BALF Total Protein	0.0646167	0.792697	0.963165	0.157154	0.533436	0.988652	-0.015507	0.94976	0.997204	0.481103	0.0370371	0.50593
Ppargc1a	BALF Neutrophil Count	-0.102711	0.67564	0.933739	0.0290257	0.908978	0.997712	0.152265	0.521615	0.997204	-0.158483	0.516966	0.932158
Ppargc1a	Body Weight	0.149165	0.542205	0.933739	-0.235749	0.346315	0.974609	-0.319221	0.170099	0.997204	-0.013487	0.956298	0.997621
Ppargc1a	Body Fat Percentage	0.380635	0.107899	0.643811	-0.454802	0.0579184	0.479895	0.347699	0.133055	0.997204	0.447114	0.0549441	0.531126
Ppargc1a	BALF Albumin	-0.0824653	0.737152	0.947183	0.17523	0.486756	0.985232	0.113995	0.632267	0.997204	0.243755	0.314585	0.812513
Ppargc1a	BALF NAG activity	-0.128615	0.599758	0.933739	0.0519868	0.837678	0.997712	0.23608	0.316316	0.997204	-0.0129059	0.958179	0.997621
Ppargc1a	BALF Total Protein	-0.0766324	0.755181	0.947183	0.180538	0.47344	0.985232	0.171291	0.470247	0.997204	0.247508	0.306957	0.812513
Ppargc1b	BALF Neutrophil Count	-0.280563	0.244636	0.803144	0.0885633	0.726748	0.997712	0.207836	0.37925	0.997204	0.259674	0.283	0.812513
Ppargc1b	Body Weight	-0.0473614	0.847323	0.96711	-0.195591	0.436684	0.985232	-0.302139	0.195419	0.997204	0.163116	0.504626	0.932158
Ppargc1b	Body Fat Percentage	0.474936	0.039894	0.578463	-0.041724	0.86943	0.997712	-0.207579	0.379851	0.997204	0.307331	0.200571	0.793166
Ppargc1b	BALF Albumin	-0.15583	0.524096	0.933739	0.061186	0.809416	0.997712	0.218101	0.355609	0.997204	0.309886	0.196661	0.793166
Ppargc1b	BALF NAG activity	-0.110864	0.651387	0.933739	0.101871	0.687519	0.997712	0.299212	0.199998	0.997204	0.318924	0.183237	0.793166
Ppargc1b	BALF Total Protein	-0.135308	0.580741	0.933739	0.101725	0.687947	0.997712	0.240221	0.30765	0.997204	0.248933	0.304089	0.812513
Tfam	BALF Neutrophil Count	-0.298683	0.214186	0.733838	-0.0934847	0.712159	0.997712	0.0529959	0.829399	0.997204	0.0487959	0.847527	0.986946
Tfam	Body Weight	-0.146741	0.548863	0.933739	-0.145594	0.564315	0.988652	-0.300965	0.210536	0.997204	0.120732	0.63322	0.941712
Tfam	Body Fat Percentage	0.259163	0.283983	0.843524	-0.00246318	0.992261	0.997712	-0.0248565	0.919545	0.997204	0.388411	0.11119	0.694062
Tfam	BALF Albumin	-0.184242	0.450206	0.933739	0.237718	0.342184	0.974609	0.251905	0.298161	0.997204	0.305246	0.218048	0.812513
Tfam	BALF NAG activity	-0.109157	0.656439	0.933739	0.291099	0.241212	0.932688	0.201135	0.408977	0.997204	0.069078	0.785347	0.986946
Tfam	BALF Total Protein	-0.150977	0.537254	0.933739	0.227678	0.363548	0.974609	0.31037	0.195927	0.997204	0.306542	0.216	0.812513
Cat	BALF Neutrophil Count	-0.412598	0.0791623	0.62378	0.212767	0.39663	0.974609	0.0440726	0.853624	0.997204	-0.0678542	0.782542	0.986946
Cat	Body Weight	-0.0238368	0.922836	0.970239	-0.170694	0.498278	0.985232	-0.391037	0.0882272	0.91994	0.00772364	0.974966	0.997621
Cat	Body Fat Percentage	0.178767	0.464012	0.933739	-0.477252	0.0451997	0.451108	0.0310458	0.89662	0.997204	0.270112	0.263392	0.812513
Cat	BALF Albumin	-0.263506	0.2757	0.843524	0.131279	0.603594	0.992721	0.0024417	0.991849	0.998896	0.242319	0.317534	0.812513
Cat	BALF NAG activity	-0.119811	0.625156	0.933739	0.182193	0.469326	0.985232	-0.08988	0.706294	0.997204	-0.0348883	0.887244	0.994808
Cat	BALF Total Protein	-0.257947	0.28633	0.843524	0.134701	0.594102	0.992721	0.0622103	0.794439	0.997204	0.276893	0.251123	0.812513
Sod1	BALF Neutrophil Count	-0.408623	0.0823892	0.62378	0.253349	0.326518	0.974609	-0.0986051	0.679173	0.997204	-0.227683	0.34852	0.85412
Sod1	Body Weight	-0.201594	0.407886	0.933739	-0.150219	0.56497	0.988652	0.247409	0.292954	0.997204	0.151539	0.535723	0.932158
Sod1	Body Fat Percentage	-0.179776	0.461451	0.933739	-0.0526909	0.840823	0.997712	0.0968052	0.684738	0.997204	0.128146	0.601101	0.941712
Sod1	BALF Albumin	-0.404262	0.0860386	0.62378	0.217218	0.402334	0.974609	0.0437677	0.854626	0.997204	-0.138562	0.571588	0.935253
Sod1	BALF NAG activity	-0.329492	0.168342	0.697416	0.226587	0.381826	0.974609	-0.165663	0.485172	0.997204	0.0373377	0.879381	0.994808
Sod1	BALF Total Protein	-0.395985	0.0932901	0.631465	0.229668	0.37521	0.974609	-0.000330628	0.998896	0.998896	-0.160464	0.511673	0.932158
Sod2	BALF Neutrophil Count	0.21669	0.372896	0.933739	0.417415	0.0847975	0.590191	0.452181	0.0453163	0.916467	0.450225	0.0530751	0.531126
Sod2	Body Weight	-0.312216	0.19314	0.733838	-0.226501	0.366101	0.974609	-0.147999	0.533481	0.997204	0.154201	0.528496	0.932158
Sod2	Body Fat Percentage	0.120472	0.623234	0.933739	-0.330027	0.181058	0.829056	0.104703	0.660438	0.997204	0.50889	0.0260718	0.412408
Sod2	BALF Albumin	0.419826	0.0735363	0.62378	0.784843	0.000114585	0.0138998	0.594524	0.00569907	0.462418	0.81872	1.82187e-05	0.00317006
Sod2	BALF NAG activity	0.355293	0.135501	0.654922	0.710707	0.000946745	0.0549112	0.407308	0.0746732	0.91994	0.265704	0.271566	0.812513
Sod2	BALF Total Protein	0.486277	0.0347643	0.549907	0.774746	0.000159768	0.0138998	0.575402	0.00794264	0.462418	0.79526	4.7059e-05	0.00409413
SOD2	BALF Neutrophil Count	0.145504	0.577383	0.933739	-0.120315	0.645543	0.997712	-0.153856	0.529429	0.997204	-0.194931	0.423876	0.89617
SOD2	Body Weight	0.204591	0.430882	0.933739	0.124999	0.632642	0.997712	0.105082	0.668555	0.997204	0.322781	0.177703	0.792827
SOD2	Body Fat Percentage	0.594416	0.0118548	0.348618	0.0181885	0.944762	0.997712	0.160551	0.51144	0.997204	0.361795	0.127992	0.695954
SOD2	BALF Albumin	0.114258	0.662366	0.933739	0.130559	0.617459	0.997712	0.165854	0.4974	0.997204	0.11142	0.649744	0.950047
SOD2	BALF NAG activity	0.382685	0.129502	0.643811	0.0082845	0.974826	0.997712	-0.140531	0.566081	0.997204	0.14072	0.565552	0.935253
SOD2	BALF Total Protein	0.14522	0.578134	0.933739	0.0553155	0.832996	0.997712	0.103264	0.673983	0.997204	0.172817	0.479254	0.906415
BNIP3L	BALF Neutrophil Count	-0.318733	0.212431	0.733838	-0.0583884	0.823852	0.997712	-0.0319786	0.896597	0.997204	0.137278	0.575192	0.935253
BNIP3L	Body Weight	0.450975	0.0692355	0.62378	0.250396	0.332379	0.974609	0.168047	0.491649	0.997204	-0.0462799	0.850771	0.986946
BNIP3L	Body Fat Percentage	-0.0508955	0.846185	0.96711	-0.0306486	0.907044	0.997712	-0.442293	0.0579375	0.916467	-0.308092	0.199401	0.793166
BNIP3L	BALF Albumin	-0.259565	0.314379	0.88229	-0.241402	0.350603	0.974609	0.11056	0.652287	0.997204	-0.200996	0.409308	0.89617
BNIP3L	BALF NAG activity	-0.302047	0.238682	0.798666	-0.214278	0.408888	0.974609	0.129033	0.598564	0.997204	-0.0862396	0.725555	0.978655
BNIP3L	BALF Total Protein	-0.316985	0.21509	0.733838	-0.207167	0.424974	0.985232	0.22629	0.351557	0.997204	-0.179593	0.461914	0.906415
BNIP3	BALF Neutrophil Count	0.338092	0.18441	0.729259	0.318415	0.212914	0.923289	0.297093	0.216753	0.997204	0.118144	0.630012	0.941712
BNIP3	Body Weight	-0.139639	0.59298	0.933739	-0.381137	0.131191	0.73636	0.289643	0.229051	0.997204	0.21927	0.36709	0.875777
BNIP3	Body Fat Percentage	-0.100732	0.700479	0.933739	-0.303425	0.23644	0.932688	-0.222287	0.360368	0.997204	0.451707	0.0522019	0.531126
BNIP3	BALF Albumin	0.341727	0.179436	0.726092	0.52174	0.0317076	0.451108	0.406473	0.0841735	0.91994	0.283145	0.240138	0.812513
BNIP3	BALF NAG activity	0.222583	0.39052	0.933739	0.635862	0.00607703	0.264351	0.556674	0.0133031	0.487996	0.417427	0.0753697	0.624492
BNIP3	BALF Total Protein	0.367598	0.146613	0.681915	0.563292	0.0185449	0.403351	0.506924	0.0267516	0.775796	0.26507	0.272756	0.812513
SDHB	BALF Neutrophil Count	0.031133	0.905581	0.970239	-0.112393	0.667578	0.997712	0.288261	0.23138	0.997204	-0.0821129	0.738238	0.986946
SDHB	Body Weight	-0.232019	0.370206	0.933739	-0.24899	0.335191	0.974609	-0.0613994	0.80282	0.997204	0.276122	0.2525	0.812513
SDHB	Body Fat Percentage	0.0763926	0.770739	0.949869	-0.4087	0.103352	0.656234	-0.107084	0.662593	0.997204	0.247322	0.307332	0.812513
SDHB	BALF Albumin	0.028984	0.912073	0.970239	-0.0223076	0.932277	0.997712	0.370615	0.11828	0.997204	-0.0501523	0.838436	0.986946
SDHB	BALF NAG activity	-0.0576299	0.826107	0.964716	0.0403444	0.877818	0.997712	0.111054	0.650826	0.997204	0.000733784	0.997621	0.997621
SDHB	BALF Total Protein	0.0674202	0.797102	0.963165	-0.0174981	0.946856	0.997712	0.380442	0.108092	0.997204	-0.000743116	0.997591	0.997621
UQCRC2	BALF Neutrophil Count	0.0210009	0.936236	0.970239	0.0290813	0.911779	0.997712	0.0992667	0.685978	0.997204	-0.207292	0.394476	0.89617
UQCRC2	Body Weight	-0.38837	0.123432	0.643811	-0.276756	0.282214	0.974609	-0.1555	0.524986	0.997204	0.329543	0.168273	0.792827
UQCRC2	Body Fat Percentage	0.141619	0.587694	0.933739	-0.587552	0.0131328	0.403351	-0.1612	0.509713	0.997204	0.377338	0.111239	0.694062
UQCRC2	BALF Albumin	0.00101356	0.99692	0.99692	0.142543	0.585236	0.988652	0.264762	0.273333	0.997204	-0.204164	0.401807	0.89617
UQCRC2	BALF NAG activity	-0.1147	0.661134	0.933739	0.0767399	0.769723	0.997712	0.158876	0.515915	0.997204	0.100432	0.682474	0.965452
UQCRC2	BALF Total Protein	0.0595612	0.820368	0.964716	0.112378	0.667619	0.997712	0.320131	0.181494	0.997204	-0.17792	0.466168	0.906415
ATP5A	BALF Neutrophil Count	0.042247	0.8721	0.970239	-0.0213318	0.935233	0.997712	0.419005	0.0741606	0.91994	-0.101018	0.680715	0.965452
ATP5A	Body Weight	-0.465039	0.0599811	0.62378	-0.202154	0.436509	0.985232	-0.169005	0.489148	0.997204	0.24978	0.302393	0.812513
ATP5A	Body Fat Percentage	0.151061	0.562767	0.933739	-0.478791	0.0518515	0.451108	-0.0475686	0.846662	0.997204	0.231091	0.341153	0.848008
ATP5A	BALF Albumin	0.0145408	0.955828	0.970239	-0.0195092	0.940757	0.997712	0.272199	0.259577	0.997204	-0.111495	0.649525	0.950047
ATP5A	BALF NAG activity	-0.188538	0.468642	0.933739	-0.0942554	0.718977	0.997712	0.18249	0.4546	0.997204	0.177776	0.466534	0.906415
ATP5A	BALF Total Protein	0.0457771	0.861506	0.96711	-0.0318843	0.903312	0.997712	0.277231	0.250522	0.997204	-0.107294	0.661968	0.95192
